# Supplementary material for: Two Decades of CABG in the UK: A Propensity Matched Analysis of Outcomes by Conduit Choice
Source: J Clin Med. 2024 Aug 12;13(16):4717. doi: 10.3390/jcm13164717 (PMC11355931; doi:10.3390/jcm13164717)
Supplement: Supplementary file 1 [file jcm-13-04717-s001.zip]

Archive with 1 entries (1 files):
- jcm-3085211-supplementary.pdf
